# Supplementary material for: Evaluation of Linkers’ Influence on Peptide-Based Piezoelectric Biosensors’ Sensitivity to Aldehydes in the Gas Phase
Source: Int J Mol Sci. 2023 Jun 25;24(13):10610. doi: 10.3390/ijms241310610 (PMC10342081; doi:10.3390/ijms241310610)
Supplement: Supplementary file 1 [file ijms-24-10610-s001.zip]

Archive with 1 entries (1 files):
- ijms-2409431-supplementary.pdf
